# Supplementary material for: The Mis6 inner kinetochore subcomplex maintains CENP-A nucleosomes against centromeric non-coding transcription during mitosis
Source: Commun Biol. 2022 Aug 15;5:818. doi: 10.1038/s42003-022-03786-y (PMC9378642; doi:10.1038/s42003-022-03786-y)
Supplement: Supplementary file 3 — Supplementary Data 1 [file 42003_2022_3786_MOESM3_ESM.xlsx]

## Sheet: Fig1
	(a)						(c)						(e)
	G1 arrest						G2 arrest						metaphase arrest
		Signal intensity (relative to pre-bleach)		s.e.m.				Signal intensity (relative to pre-bleach)		s.e.m.				Signal intensity (relative to pre-bleach)		s.e.m.
	Time	bleached	unbleached	bleached	unbleached		Time	bleached	unbleached	ble_sem	unb_sem		Time	bleached	unbleached	ble_sem	unb_sem
	pre-bleach	1	1	0	0		pre-bleach	1	1	0	0		pre-bleach	1	1	0	0
	0	0.186758	1.0242	0.0120767	0.0715893		0	0.175906	0.964137	0.0155406	0.0619943		0	0.0811771	0.939919	0.0163964	0.0396949
	5	0.280267	0.964376	0.0203353	0.0738928		5	0.220862	0.993013	0.0165078	0.0424672		5	0.0252477	0.8851	0.0245387	0.0533385
	10	0.336308	0.886193	0.0420071	0.0692967		10	0.268371	0.91416	0.0183882	0.0316006		10	0.0489347	0.79364	0.0262581	0.0505604
	15	0.337582	0.918548	0.0171039	0.0766974		15	0.282673	0.844128	0.0245632	0.0401821		15	0.0603902	0.773147	0.0249475	0.0592649
	20	0.339288	0.917025	0.0141678	0.0670102		20	0.259013	0.824234	0.0386523	0.0370627		20	0.0777485	0.741875	0.0295788	0.0513095
	25	0.36291	0.877925	0.0285448	0.0628414		25	0.304603	0.707783	0.035749	0.0464561		25	0.0440772	0.657476	0.0161241	0.0452726
	30	0.380631	0.85961	0.0339253	0.051712		30	0.342238	0.78322	0.033008	0.0460525		30	0.0640813	0.674054	0.0238118	0.0549418
	35	0.395737	0.838957	0.0419775	0.0527018		35	0.34464	0.756415	0.0398127	0.0610429		35	0.0455131	0.649857	0.0209579	0.045867
	40	0.390791	0.815704	0.0412062	0.051974		40	0.382146	0.781163	0.0318297	0.0595725		40	0.0504501	0.666508	0.0299891	0.0558107
	45	0.419304	0.81131	0.0268841	0.0475572		45	0.389096	0.782342	0.0571752	0.0339477		45	0.0322436	0.657188	0.026589	0.0587163
	50	0.393739	0.744875	0.0402041	0.0568612		50	0.397371	0.736692	0.036135	0.0407594		50	0.0723092	0.646606	0.0280242	0.0602888
	55	0.420356	0.741761	0.0357212	0.0632585		55	0.425354	0.755963	0.0408756	0.0606611		55	0.0444328	0.573255	0.0329605	0.0439215
	60	0.395352	0.724844	0.0367912	0.0806949		60	0.406761	0.75238	0.0454477	0.0534184		60	0.0388374	0.626393	0.0251442	0.0435087

## Sheet: Fig2
	(d)									(g)	Signal intensity (relative to 0min)		s.e.m.				(h)	Signal intensity (relative to 0min)		s.e.m.				(i)	Signal intensity (relative to 0min)		s.e.m.				(j)	Signal intensity (relative to 0min)		s.e.m.
	No	WT_G1/S	WT_telophsae	mis6_G1/S	mis6_telophase	scm3_G1/S	scm3_telophase			Time	WT	mis6-302	WT	mis6-302			Time	WT	mis15-68	WT	mis15-68			Time	WT	mis12-537	WT	mis12-537			Time	WT	nuf2-2	WT	nuf2-2
	1	0.682186	0.309382	1.05329	0.62167	0.949669	0.646876			0	1	1	0	0			0	1	1	0	0			0	1	1	0	0			0	1	1	0	0
	2	1.03488	0.411477	0.683837	0.342806	1.41762	0.543651			5	0.958613	0.892942	0.040673	0.0541707			5	0.935108	0.875424	0.0719397	0.0521302			5	1.01244	0.986424	0.0458163	0.067084			5	0.92739	0.900761	0.0274138	0.0257185
	3	1.16327	0.297006	1.30728	0.321492	1.09418	0.66064			10	0.960052	0.821863	0.0380429	0.0523			10	0.9881	0.791781	0.0831478	0.0510305			10	0.940252	0.961927	0.0394415	0.0690742			10	0.863873	0.897509	0.0311276	0.0502848
	4	1.03488	0.292366	0.914742	0.0870337	0.646876	0.688166			15	0.918441	0.787729	0.0399693	0.0477942			15	1.03374	0.74313	0.073879	0.0760446			15	0.946466	0.886659	0.0398622	0.0451919			15	0.809293	0.897176	0.0374708	0.0384537
	5	1.17565	0.38518	0.724689	0.445826	1.0873	0.467953			20	0.859826	0.795461	0.0455902	0.0444237			20	1.00266	0.730581	0.061967	0.0779319			20	0.939365	0.85568	0.0245953	0.0302258			20	0.817515	0.826453	0.0348039	0.0503935
	6	1.32879	0.368164	1.3357	0.257549	1.12171	0.805154			25	0.827819	0.721463	0.0421666	0.0554401			25	0.985414	0.639828	0.048857	0.0800122			25	0.884881	0.867239	0.0325255	0.0558525			25	0.823522	0.839747	0.0317908	0.0472426
	7	1.44017	0.383633	0.804618	0.147425	0.674403	0.344083			30	0.829156	0.628522	0.0280395	0.0535798			30	0.955918	0.670961	0.0541736	0.0797479			30	0.787867	0.801514	0.0373786	0.0482888			30	0.756216	0.850139	0.0303052	0.055862
	8	1.7016	0.51512	0.726465	0.420959	0.557415	0.45419			35	0.805529	0.553807	0.0385072	0.0571051			35	0.96785	0.660523	0.0516572	0.094233			35	0.82572	0.760796	0.0483283	0.0714932			35	0.758753	0.840585	0.0210086	0.0560992
	9	1.32725	0.501198	0.543517	0.426288	0.880853	0.240858			40	0.814099	0.488061	0.0382407	0.0629096			40	0.991805	0.642528	0.0473963	0.0796014			40	0.833155	0.737994	0.0313421	0.0513062			40	0.769053	0.785901	0.0263656	0.0513765
	10	1.11841	0.563074	0.699822	0.268206	0.722575	0.233977			45	0.805677	0.5301	0.0456843	0.0638779			45	0.976823	0.625437	0.0480148	0.0703336			45	0.782365	0.77614	0.0416027	0.0560863			45	0.708291	0.780517	0.0240721	0.0552439
	11	0.764172	0.400649	1.5151	0.216696	1.67913	0.337201			50	0.771069	0.476734	0.0432034	0.0655158			50	0.980945	0.65111	0.0494962	0.0870551			50	0.787652	0.763885	0.0456484	0.0940138			50	0.701431	0.734595	0.0197108	0.0443115
	12	0.943614	0.481088	1.47069	0.337478	0.798273	0.28903			55	0.769787	0.453428	0.0349537	0.0658166			55	0.927336	0.691216	0.0435155	0.0811597			55	0.786827	0.742131	0.0426478	0.0976153			55	0.658481	0.758689	0.0246332	0.0554692
	13	0.952895	0.482635	1.39964	0.307282	0.688166	0.66064			60	0.779647	0.457557	0.0399047	0.0613843			60	0.942396	0.636163	0.0497843	0.0746063			60	0.772674	0.7528	0.0349852	0.0817298			60	0.635203	0.698572	0.0302684	0.0473774
	14	0.969911	0.465619	1.09769	0.248668	0.846444	0.860208
	15	0.999302	0.464072	1.10124	0.580817	1.09418	0.605586
	16	0.839971	0.439322	0.57016	0.344583	0.667521	1.25934
	17	0.824502	0.312475	0.650089	0.213144	1.70665	0.750101
	18	0.932785	0.19491	0.575488	0.294849	0.488598	0.880853
	19	1.13388	0.329491	0.426288	0.301954	0.997841	1.10795
	20	0.96527	0.34032	0.191829	0.351687	1.21117	0.798273
	21	0.708484	0.482635	0.641208	0.275311	0.646876	0.433545
	22	0.822955	0.549152	0.525755	0.397869	0.990959	0.00688166
	23	0.646607	0.363523	0.642984	0.197158	2.07138
	24	1.03798	0.388274	0.589698	0.353464	0.853326
	25	0.83533	0.658983	1.23623	0.357016	0.70193
	26	0.870909	0.34496	1.08881	0.706927	3.13804
	27	1.09057	0.525949	1.31794	0.358792	0.529888
	28	1.3025	0.532136	1.33393	0.563055	0.887734
	29	1.35818	0.903394	0.824156	0.287744	0.626231
	30	0.949801	1.11996	1.0071	0.351687	0.915261
	31	0.796657	0.505839	1.53819	0.566607	1.43827
	32	1.10449	0.552246	1.11012	0.545293	0.584941
	33	0.838424	0.731687	1.254	0.222025	0.977196
	34	0.863174	0.686827	1.2167	0.293073	0.777628
	35	1.31797	0.88019	1.41385	0.127886	0.447308
	36	0.9003	0.819861	0.937833	0.257549	0.688166
	37	1.02405	0.521308	1.00178	0.0603908	1.07354
	38	0.66517	0.706937	1.38899	0.277087	0.997841
	39	0.409931	1.09057	0.952043	0.667851	1.11483
	40	0.945161	0.982286	1.2238	0.374778	0.812036
	41	0.932785	0.618763	0.966252		0.908379
	42	0.753344	0.819861	1.15808		0.825799
	43	1.10295	0.757985	0.777975		1.17676
	44	0.668264	0.795111	0.955595		1.22494
	45	1.22824	0.507386	1.01421		1.41762
	46	1.26692	0.252146	1.68384		0.750101
	47	1.13234	0.326398	1.3286		1.03225
	48	1.35818	0.447056	1.06039		0.543651
	49	1.20349	0.762625	1.02309		0.750101
	50	0.615669	0.753344	1.15453		1.99568
	51	0.915769	0.504292	0.840142		0.770746

## Sheet: Fig3
	(d)		cells without mch-Cnp1 (%)
		N	kis1+	kis1-GBP
		1	7.84314	26.9231
		2	9.09091	41.0256
		3	12.5	32.0755

## Sheet: Fig4
	(b)					(e)
		Pol II enrichment (cnt/act1)					signal intensity (relative to 0 min)				s.e.m.
	N	WT	mis6-302			Time	WT (mock)	mis6 (mock)	WT (phenanthroline)	mis6 (phenanthroline)	WT (mock)	mis6 (mock)	WT (phenanthroline)	mis6 phenanthroline)
	1	0.0309646	0.069907			0	1	1	1	1	0	0	0	0
	2	0.0345463	0.0537675			5	0.8559	0.887356	0.981712	0.961584	0.0277289	0.0401727	0.0302772	0.0328687
	3	0.0169723	0.0472081			10	0.836352	0.783828	0.991262	0.917888	0.0280971	0.051895	0.0261357	0.0390141
	4	0.0281874	0.0539606			15	0.841896	0.664105	0.968176	0.949924	0.0266361	0.0610796	0.0358147	0.0556723
						20	0.834833	0.652581	0.938911	0.937457	0.0308849	0.0815871	0.0278599	0.0481469
						25	0.823952	0.649574	0.934804	0.852999	0.023699	0.0874299	0.0307857	0.051662
						30	0.837441	0.514664	0.876302	0.842472	0.0259333	0.0690154	0.0359813	0.0494207
						35	0.801168	0.566759	0.887886	0.840258	0.0289796	0.0877746	0.0361505	0.0402234
						40	0.850725	0.517023	0.778848	0.900419	0.0241671	0.068725	0.0355051	0.0425976
						45	0.814417	0.494455	0.816833	0.854929	0.0287669	0.065497	0.0301392	0.0448684
						50	0.780899	0.46661	0.798418	0.829332	0.0293728	0.0641904	0.0330215	0.0437951
						55	0.800292	0.423731	0.753269	0.827401	0.0261571	0.0652534	0.0323138	0.037701
						60	0.759676	0.421497	0.676963	0.823129	0.0239642	0.0650222	0.0380075	0.0409398

## Sheet: Fig5
	(b)											(c)					(d)						(f)
		signal intensity (relative to 0min)				s.e.m.							Equal segregation of cen2-GFP (%)					Spt6-GFP IP (%)						Signal intensity (relative to 0min)				s.e.m.
	Time	WT	pob3∆	spt6∆	pob3∆spt6∆	WT	pob3∆	spt6∆	pob3∆spt6∆			N	cut9-665	cut9-665 spt6∆				Untagged	Spt6-GFP				Time	WT	mis6-302	spt6∆	mis6-302 spt6∆	WT	mis6-302	spt6∆	mis6-302 spt6∆
	0	1	1	1	1	0	0	0	0			1	34.0909	27.1605			N	mis6+	mis6+	mis6-302			0	1	1	1	1	0	0	0	0
	5	1.00057	1.00477	0.88938	0.881993	0.0274795	0.0412582	0.0215666	0.0237419			2	38.7755	24.5283			1	0.056253	0.124536	0.0887173			5	0.958613	0.892942	0.937281	0.811704	0.040673	0.0541707	0.048989	0.0624453
	10	0.986578	1.0495	0.841561	0.893533	0.0295388	0.0538206	0.0251047	0.0219203			3	38.1818	22.4138			2	0.0244541	0.146308	0.22267			10	0.960052	0.821863	0.912135	0.723683	0.0380429	0.0523	0.0617953	0.0651574
	15	0.953665	1.0136	0.772545	0.878998	0.0257024	0.0382818	0.0261622	0.0239301								3	0.0902623	0.147183	0.106228			15	0.918441	0.787729	0.856632	0.745458	0.0399693	0.0477942	0.0504646	0.0515097
	20	0.924331	1.03526	0.73577	0.855548	0.0231279	0.0545089	0.03368	0.0291357														20	0.859826	0.795461	0.867933	0.663536	0.0455902	0.0444237	0.0350441	0.0488684
	25	0.903349	0.953222	0.743344	0.788483	0.0236409	0.0516274	0.024891	0.0311138														25	0.827819	0.721463	0.802418	0.662218	0.0421666	0.0554401	0.0482781	0.0559913
	30	0.89386	0.995301	0.734588	0.743829	0.0250424	0.05067	0.0269749	0.0356778														30	0.829156	0.628522	0.773523	0.634942	0.0280395	0.0535798	0.0487112	0.0627921
	35	0.888382	0.990787	0.731178	0.700476	0.0296197	0.0657873	0.0286154	0.0403065														35	0.805529	0.553807	0.720759	0.643717	0.0385072	0.0571051	0.0709204	0.0820993
	40	0.893905	0.96642	0.69887	0.709977	0.0347828	0.0556939	0.0321792	0.0380191														40	0.814099	0.488061	0.733027	0.598645	0.0382407	0.0629096	0.0664567	0.0351846
	45	0.834551	0.937321	0.712636	0.676101	0.0342068	0.0491269	0.029555	0.0357907														45	0.805677	0.5301	0.676831	0.518449	0.0456843	0.0638779	0.0298423	0.0589283
	50	0.8207	0.937326	0.701307	0.669177	0.0302639	0.0607994	0.0315177	0.0357551														50	0.771069	0.476734	0.643318	0.558244	0.0432034	0.0655158	0.0544678	0.0685032
	55	0.823532	0.917439	0.675347	0.651855	0.0254586	0.0529655	0.0318135	0.0390996														55	0.769787	0.453428	0.615826	0.594854	0.0349537	0.0658166	0.0579613	0.0781395
	60	0.807744	0.874406	0.658653	0.636806	0.0318407	0.0418051	0.0305141	0.0319172														60	0.779647	0.457557	0.596017	0.540488	0.0399047	0.0613843	0.0508594	0.0641388

## Sheet: Supplementary Fig3
	(c)					(d)
		Cells with Mis6-GFP (%)					Mis6-GFP intensity (a.u.)
		25°C	36°C			No	WT	scm3S55P
	WT	100	97.8417			1	147.25	64.111
	scm3S55P	95.2607	74.8148			2	173.194	67.2219
						3	105.694	55.694
						4	169.555	60.3884
						5	147.584	60.028
						6	156	30.8889
						7	130.584	65.4722
						8	91	64.277
						9	182.334	56.3329
						10	146	46.9166
						11	70.1107	29.6389
						12	127.055	69.4722
						13	167.5	66.7218
						14	91.9164	55.1112
						15	141.334	47.3333
						16	158.75	37.3612
						17	141.25	35.1111
						18	171.75	50.0833
						19	137.611	25.1389
						20	146.611	67.6392
						21	77.5559	61.8336
						22	67.5003	62.3333
						23	32.8331	32.1111
						24	73.444	21.6111
						25	88.1388	61.2222
						26	133.5	62.695
						27	136.945	100.139
						28	58.2222	73.805
						29	76.1393	35.8889
						30	61.1948	51.9448
						31	101.139	53.0555
						32	113.556	24.0278
						33	54.5276	68.8052
						34	85.805	57.806
						35	116.889	47.0833
						36	48.3331	42.4445
						37	109.083	65.0833
						38	50.3056	87.972
						39	156.333	99.8058
						40	153.028	70
						41	117.722	10.4166
						42	115.416	68.1948
						43	173.472	68.3332
						44	133.639	42.3336
						45	98.9163	51.4722
						46	92.0553	60.5278
						47	116.333	20.3334
						48	90.3331	53.5833
						49	148.666	51.6666
						50	190.723	50.2222
						51	43.5833	111.833
						52	124.694	130.723
						53	142.112	56.6941
						54	169.945	86.8609
						55	60.9723	45.1111
						56	120.361	50.6111
						57	161.417	40.8332
						58	56.0834	63.0278
						59	155.805	94.5273
						60	119.167	40.9718
						61	121.777	60.1666
						62	119.306	75.8611
						63	175.972	74.3334
						64	110.722	52.9444
						65	117.389	49.6945
						66	92.445	88.0834
						67	180.389	69.5003
						68	154.417	52
						69	192.75	42.4998
						70	108.444	67.8884
						71	145.639	54.4996
						72	117.389	46.7223
						73	185.055	60.3611
						74	156.5	79.0832
						75	125.444	41.1944
						76	151.277	42.0555
						77	116.917	39.1667
						78	109.75	22.8889
						79	116.889	54.8893
						80	207.306	63.8334
						81	150.583	43.9166
						82	177.028	42.8055
						83	99.473	27.75
						84	126.805	55.5281
						85	158.028	63.389
						86	81.8056	21.0556
						87	104.916	58.7503
						88	97.8613	80
						89	131.056	83.0837
						90	132.333	49.0559
						91	164.417	37.1664
						92	106.667	74.9163
						93	70.7221	44.1389
						94	102.25	73.2227
						95	156.25	55.6114
						96	183.722	30.8611
						97	131.139	81.9442
						98	125.389	68.1943
						99	134.167	72.8058

## Sheet: Supplementary Fig5
	(a)							(b)							(c)							(d)
		GFP-Cnp1 intensity (a.u.)		s.e.m.					GFP-Cnp1 intensity (a.u.)		s.e.m.					GFP-Cnp1 intensity (a.u.)		s.e.m.					Signal intensity (a.u.)		s.e.m.
	Time	WT	mis6-302	WT	mis6-302			Time	WT	mis15-68	WT	mis15-68			Time	WT	mis12-537	WT	mis12-537			Time	WT	nuf2-2	WT	nuf2-2
		163.875	91	16.7752	7.08074			0	144.782	125.963	17.8943	16.7927			0	179.013	244.648	23.805	31.3667			0	315.672	279.267	40.5265	39.3346
		160.312	81.85	17.9285	7.97538			5	128.038	112.238	16.1256	16.5482			5	179.242	241.375	23.6076	34.7616			5	285.193	255.957	33.0853	38.9419
		156.688	76.4	15.5969	8.58775			10	129.146	103.685	14.46	16.4458			10	167.285	233.426	22.3294	31.8065			10	271.71	243.031	33.065	33.3783
		149.062	72.05	14.5835	7.3808			15	138.354	97.3889	15.5303	15.8681			15	163.851	214.991	17.5752	27.7618			15	255.044	244.249	32.9922	35.498
		140.312	72.35	14.5074	7.10681			20	134.535	97.2223	14.6721	16.4344			20	167.874	207.213	22.6155	24.2765			20	254.246	222.094	30.9961	31.4318
		135.188	64.65	13.9443	6.41966			25	134.175	85.3958	15.1958	14.7951			25	156.722	209.037	19.8781	25.8086			25	255.915	220.361	30.3102	27.9346
		133.438	56.95	12.504	6.49918			30	127.303	87.3611	13.833	16.5513			30	141.556	189.713	19.608	15.6637			30	237.144	221.251	29.1617	29.1532
		130.188	50.75	13.1324	6.33573			35	131.475	87.7269	14.461	18.3674			35	146.826	182.056	19.0252	22.4818			35	238.435	214.943	30.2467	27.4489
		128.875	45.85	11.5452	6.85422			40	134.345	81.933	13.9689	14.0938			40	149.028	176.963	19.4969	18.8974			40	240.156	203.596	29.1918	26.0738
		127.75	47.75	12.3476	6.40965			45	130.533	80.7362	13.3592	14.0854			45	140.172	186.222	19.5032	20.5671			45	224.587	198.418	29.7386	25.2424
		124.812	44.15	13.2364	6.97449			50	130.506	83.6852	12.9935	14.7005			50	140.929	179.676	19.0931	18.7059			50	219.73	188.849	27.0255	23.8769
		123.812	41.15	12.455	5.74881			55	125.229	88.3845	12.4466	15.3731			55	138.308	173.81	16.6897	20.4681			55	203.337	190.403	24.0357	22.7249
		125.438	41.15	13.1931	5.48792			60	126.303	80.9699	13.1448	12.7542			60	135.083	175.838	15.7699	15.8355			60	194.23	177.816	22.1519	21.719

## Sheet: Supplementary Fig8
	(b)
	No.	kis1+	kis1-GBP
	1	313.889	302.138
	2	126	321.472
	3	152.778	179.361
	4	63.5279	140.667
	5	348.306	290.194
	6	405.889	189.333
	7	172.527	119.084
	8	318.527	451.195
	9	188.5	197.083
	10	328.972	120.667
	11	451.167	118.556
	12	179.5	277.111
	13	33.111	498.027
	14	140.056	49.75
	15	547.167	229.694
	16	291.472	88.806
	17	54.111	204.111
	18	332.667	208.139
	19	421.278	525.5
	20	299.278	474.611
	21	95.5552	267.861
	22	294.778	199.389
	23	415.222	537.25
	24	444.166	252.055
	25	68.223	255.334
	26	134.166	228.583
	27	280.334	376.111
	28	303.166	143.778
	29	197.694	312.445
	30	219.806	393.111
	31	293.333	140.444
	32	257.361	104.833
	33	357.222	356.917
	34	159.194	78.555
	35	148.527	65.334
	36	120.222	203.556
	37	111.667	295.667
	38	77.5	26.944
	39	406	63.667
	40	184.556	455.805
	41	105.083	493.75
	42	335.889	344.194
	43	163.722	169.555
	44	347.417
	45	207.583
	46	293.028
	47	80.556
	48	85.167
	49	234.167
	50	224.25
	51	77.694
	52	51.361
	53	592.083
	54	561.528
	55	167.889
	56	88.389
	57	232.055
	58	70.889
	59	201.889
	60	776.555
	61	118.027
	62	410.111
	63	59.5
	64	270.527
	65	229.75
	66	179.222
	67	258.695
	68	279.555
	69	354.778
	70	350.472
	71	323.416
	72	458.834
	73	306.944
	74	249.416
	75	117.806
	76	259.361
	77	395.084
	78	260.194
	79	442.666
	80	357.973
	81	191.639
	82	412.583
	83	243.444
	84	348.334
	85	296.361
	86	85.861
	87	86.278
	88	248.111
	89	105.75
	90	297.611
	91	108.084
	92	198.139
	93	161.889
	94	166.889
	95	211.528
	96	253.194
	97	154.889
	98	322.139
	99	35.444
	100	169.528
	101	443.111
	102	475
	103	294.444
	104	136.222
	105	97.306
	106	111.528
	107	350.584
	108	84.5552
	109	83.0278
	110	287.305
	111	369.223
	112	116.167
	113	918.889
	114	164.222
	115	36.834
	116	146.528
	117	177.806
	118	149.861
	119	339.75
	120	331.111
	121	184.25
	122	141.556

## Sheet: Supplementary Fig10
	(a)					(b)
		Pol II enrichment (cnt/act1)					Pol II enrichment (cnt/act1)
	N	WT	mis15-68			N	WT	mis6-302	mis12-537	nuf2-1
	1	0.0243647	0.059792			1	0.0309646	0.069907	0.0377141	0.0464703
	2	0.0213535	0.0503554			2	0.0345463	0.0537675	0.0323184	0.0418212
	3	0.0181097	0.0538986			3	0.0169723	0.0472081	0.0280796	0.032319
						4	0.0281874	0.0539606	0.0381711	0.0388713

## Sheet: Supplementary Fig11
	(a)									(c)									(e)									(f)
		Signal intensity (relative to 0min)			s.e.m.						GFP-Cnp1 intensity (a.u.)			s.e.m.						Signal intensity (relative to 0min)			s.e.m.						GFP-Cnp1 intensity (a.u.)			s.e.m.
	Time	WT	mis6-302	mis6-302 fft3∆	WT	mis6-302	mis6-302 fft3∆			Time	WT	mis6-302	mis6-302 fft3∆	WT	mis6-302	mis6-302 fft3∆			Time	WT	mis15-68	mis15-68 fft3∆	WT	mis15-68	mis15-68 fft3∆			Time	WT	mis15-68	mis15-68 fft3∆	WT	mis15-68	mis15-68 fft3∆
	0	1	1	1	0	0	0			0	220.667	108.722	175.308	25.1052	8.70947	30.6821			0	1	1	1	0	0	0			0	91.1994	86.6214	94.7662	12.3382	16.1326	12.26
	5	0.913796	0.92789	0.962707	0.053056	0.0479188	0.0428635			5	205.333	100.833	164.538	26.7754	9.61251	27.6442			5	1.15123	0.892037	0.954484	0.0580205	0.0430984	0.0362549			5	104.343	76.9272	88.3289	13.3887	14.3813	10.9958
	10	0.898278	0.844139	0.913158	0.0327861	0.0589106	0.0408416			10	199.333	92.0556	160	24.4546	9.0869	29.2586			10	1.0056	0.744166	0.881733	0.0508612	0.0732924	0.0575196			10	90.8739	66.1492	82.3656	12.5483	15.4772	11.0697
	15	0.795172	0.789066	0.908973	0.0494072	0.0501643	0.0541486			15	170.667	86.8333	159.769	19.0395	9.07206	29.9393			15	1.06875	0.725041	0.757705	0.0682469	0.0756914	0.0802787			15	94.4747	57.0068	72.1642	11.1556	7.02645	10.7208
	20	0.946129	0.727541	0.971021	0.0492517	0.0435264	0.0750539			20	202.533	79.1667	172.077	21.6196	8.22528	33.9002			20	1.00571	0.784414	0.798961	0.0653721	0.0760166	0.0655114			20	88.9293	61.132	72.9536	10.8769	6.6648	10.4438
	25	0.926822	0.731234	0.939649	0.0520797	0.0519313	0.0626416			25	199.667	78.3889	166	22.9105	8.4537	31.9119			25	1.04642	0.658159	0.791807	0.0640604	0.0868768	0.067629			25	90.788	56.6282	72.3658	9.68535	12.9643	9.96561
	30	0.816876	0.702905	0.883493	0.0479417	0.0537617	0.0569929			30	176.2	76.8333	160.615	20.2631	8.975	32.7247			30	0.976534	0.709801	0.822865	0.0630019	0.0881829	0.0922587			30	86.548	56.5207	73.3405	10.8537	9.3567	10.6126
	35	0.888215	0.637011	0.92398	0.0411455	0.0565148	0.0659364			35	192	72.5	161.692	20.678	9.6725	30.6702			35	0.97161	0.655159	0.82569	0.0934583	0.0987337	0.0988976			35	87.1692	54.7639	70.8587	11.9209	10.773	9.5837
	40	0.887307	0.610234	0.893841	0.0390197	0.0596295	0.0777703			40	190.867	68.9444	157.538	20.0371	9.15569	31.6184			40	0.928077	0.67216	0.740388	0.0905477	0.0579831	0.0834329			40	81.4023	54.1599	65.5809	11.5987	7.85302	9.75355
	45	0.856309	0.571217	0.895624	0.0429706	0.061378	0.0713922			45	184.333	63.6111	159.615	20.4629	8.49188	31.8344			45	0.972865	0.70932	0.788525	0.0922589	0.0697959	0.0998541			45	83.3132	57.6042	68.1251	10.4955	9.28082	9.9471
	50	0.872747	0.609044	0.835965	0.0462979	0.0725755	0.0487521			50	185.067	66.5	147.154	17.9455	8.30633	28.7834			50	0.908136	0.626163	0.726251	0.0806076	0.0492387	0.0827379			50	78.1616	52.8786	64.6736	11.0806	9.71399	10.2619
	55	0.835398	0.544152	0.841207	0.0452557	0.0472837	0.0556272			55	179	59.0556	149.615	18.8907	7.06019	29.8744			55	0.92063	0.602045	0.720623	0.0890227	0.0437541	0.0773581			55	79.6895	50.507	64.1876	10.929	9.25157	9.15083
	60	0.845794	0.58875	0.808957	0.0404596	0.0409376	0.0387947			60	180.6	64.3889	137.154	18.4114	7.36541	22.7125			60	0.824132	0.562893	0.746963	0.0787333	0.0388158	0.07586			60	73.904	48.1839	66.8126	11.5693	9.55088	8.98031

[truncated: 3 more sheets: Supplementary Fig12, Supplementary Fig13, Supplementary Fig14]
